# Supplementary material for: A Novel 13q12 Microdeletion Associated with Familial Syndromic Corneal Opacification
Source: Genes (Basel). 2023 May 1;14(5):1034. doi: 10.3390/genes14051034 (PMC10218699; doi:10.3390/genes14051034)
Supplement: Supplementary file 1 [file genes-14-01034-s001.zip]

Archive with 1 entries (1 files):
- genes-2250013-supplementary.pdf
